# Supplementary material for: Extreme temperature impairs growth and productivity in a common tropical marine copepod
Source: Sci Rep. 2019 Mar 14;9:4550. doi: 10.1038/s41598-019-40996-7 (PMC6418224; doi:10.1038/s41598-019-40996-7)
Supplement: Supplementary file 1 — Supplementary Dataset 1 [file 41598_2019_40996_MOESM1_ESM.xlsx]

## Sheet: Supporting Information S1
Extreme temperature impairs growth and productivity in a common tropical marine copepod
Nam X. Doan1,†, Minh T.T. Vu1,†, Hung Q. Pham1, Mary S. Wisz2,3 Torkel Gissel Nielsen3, Khuong V. Dinh1,*
1Cam Ranh Centre for Tropical Marine Research and Aquaculture, Institute of Aquaculture, Nha Trang University, No 2 Nguyen Dinh Chieu Street, Nha Trang City, Vietnam
2World Maritime University, Fiskehamnsgatan 1, Malmö, Sweden
3National Institute of Aquatic Resources, Technical University of Denmark, Lyngby Denmark
† Co-first author: Nam X. Doan and Minh T.T. Vu
*Corresponding author: Khuong V. Dinh;			email: khuong.dinh@ntu.edu.vn
Telephone number: (0084) 989 188 267;
Original data for protosome length (µm) and biomass (µg C)												Average protosome length (µm) and biomass (µg C) for each experimental bottle
BOTTLE ID	INDIVIDUALS	TEMPERATURE (°C)	SEX	GENERATION	SIZE (µm)	BIOMASS (µg C)	Average	SD	Max	Min		BOTTLE	TEMPERATURE (°C)	SEX	GENERATION	Average-size (µm)	Average biomass (µg C)
1	1	30	Male	F1	756.098	2.33165						1	30	Male	F1	695.492	1.7942
1	2	30	Male	F1	658.537	1.51186						2	30	Male	F1	686.622	1.72342
1	3	30	Male	F1	682.927	1.6945						3	30	Male	F1	699.426	1.82623
1	4	30	Male	F1	731.707	2.10381						1	30	Female	F1	847.007	3.32887
1	5	30	Male	F1	682.927	1.6945						2	30	Female	F1	831.486	3.14129
1	6	30	Male	F1	658.537	1.51186						3	30	Female	F1	839.311	3.23495
1	7	30	Male	F1	682.927	1.6945						4	34	Male	F1	657.797	1.50654
1	8	30	Male	F1	707.317	1.89162						5	34	Male	F1	674.797	1.63204
1	9	30	Male	F1	658.537	1.51186						6	34	Male	F1	678.623	1.66123
1	10	30	Male	F1	731.707	2.10381						4	34	Female	F1	822.616	3.03741
1	11	30	Male	F1	682.927	1.6945						5	34	Female	F1	802.661	2.81227
1	12	30	Male	F1	634.146	1.34311						6	34	Female	F1	780.488	2.57575
1	13	30	Male	F1	731.707	2.10381						1	30	Male	F2	654.102	1.48016
1	14	30	Male	F1	634.146	1.34311						2	30	Male	F2	665.188	1.56027
1	15	30	Male	F1	731.707	2.10381						3	30	Male	F2	675.753	1.6393
1	16	30	Male	F1	707.317	1.89162						1	30	Female	F2	777.531	2.54528
1	17	30	Male	F1	707.317	1.89162						2	30	Female	F2	770.88	2.47761
1	18	30	Male	F1	658.537	1.51186						3	30	Female	F2	765.423	2.42303
1	19	30	Male	F1	707.317	1.89162						4	34	Male	F2	662.232	1.53862
1	20	30	Male	F1	707.317	1.89162						5	34	Male	F2	640.798	1.38778
1	21	30	Male	F1	707.317	1.89162						6	34	Male	F2	658.537	1.51186
1	22	30	Male	F1	682.927	1.6945						4	34	Female	F2	753.88	2.31028
1	23	30	Male	F1	658.537	1.51186						5	34	Female	F2	763.489	2.40388
1	24	30	Male	F1	707.317	1.89162						6	34	Female	F2	754.663	2.31781
1	25	30	Male	F1	707.317	1.89162						1	30	Male	F3	662.971	1.54401
1	26	30	Male	F1	731.707	2.10381						2	30	Male	F3	651.885	1.46448
1	27	30	Male	F1	682.927	1.6945						3	30	Male	F3	672.166	1.61217
1	28	30	Male	F1	682.927	1.6945						1	30	Female	F3	789.024	2.66514
1	29	30	Male	F1	707.317	1.89162						2	30	Female	F3	784.146	2.61381
1	30	30	Male	F1	731.707	2.10381						3	30	Female	F3	800	2.78314
1	31	30	Male	F1	707.317	1.89162						4	34	Male	F3	632.52	1.33234
1	32	30	Male	F1	682.927	1.6945						5	34	Male	F3	655.285	1.48857
1	33	30	Male	F1	707.317	1.89162	695.492	29.9472	756.098	634.146		6	34	Male	F3	648.78	1.44272
2	1	30	Male	F1	707.317	1.89162						4	34	Female	F3	762.602	2.39513
2	2	30	Male	F1	707.317	1.89162						5	34	Female	F3	760.976	2.37916
2	3	30	Male	F1	682.927	1.6945						6	34	Female	F3	760.976	2.37916
2	4	30	Male	F1	707.317	1.89162
2	5	30	Male	F1	634.146	1.34311
2	6	30	Male	F1	682.927	1.6945
2	7	30	Male	F1	634.146	1.34311
2	8	30	Male	F1	682.927	1.6945
2	9	30	Male	F1	682.927	1.6945
2	10	30	Male	F1	731.707	2.10381
2	11	30	Male	F1	707.317	1.89162
2	12	30	Male	F1	731.707	2.10381
2	13	30	Male	F1	658.537	1.51186
2	14	30	Male	F1	682.927	1.6945
2	15	30	Male	F1	731.707	2.10381
2	16	30	Male	F1	756.098	2.33165
2	17	30	Male	F1	707.317	1.89162
2	18	30	Male	F1	658.537	1.51186
2	19	30	Male	F1	731.707	2.10381
2	20	30	Male	F1	707.317	1.89162
2	21	30	Male	F1	658.537	1.51186
2	22	30	Male	F1	707.317	1.89162
2	23	30	Male	F1	707.317	1.89162
2	24	30	Male	F1	658.537	1.51186
2	25	30	Male	F1	658.537	1.51186
2	26	30	Male	F1	634.146	1.34311
2	27	30	Male	F1	658.537	1.51186
2	28	30	Male	F1	707.317	1.89162
2	29	30	Male	F1	634.146	1.34311
2	30	30	Male	F1	658.537	1.51186
2	31	30	Male	F1	707.317	1.89162
2	32	30	Male	F1	658.537	1.51186
2	33	30	Male	F1	682.927	1.6945	686.622	32.9049	756.098	634.146
3	1	30	Male	F1	707.317	1.89162
3	2	30	Male	F1	634.146	1.34311
3	3	30	Male	F1	634.146	1.34311
3	4	30	Male	F1	707.317	1.89162
3	5	30	Male	F1	634.146	1.34311
3	6	30	Male	F1	682.927	1.6945
3	7	30	Male	F1	658.537	1.51186
3	8	30	Male	F1	658.537	1.51186
3	9	30	Male	F1	682.927	1.6945
3	10	30	Male	F1	658.537	1.51186
3	11	30	Male	F1	658.537	1.51186
3	12	30	Male	F1	707.317	1.89162
3	13	30	Male	F1	634.146	1.34311
3	14	30	Male	F1	707.317	1.89162
3	15	30	Male	F1	707.317	1.89162
3	16	30	Male	F1	682.927	1.6945
3	17	30	Male	F1	707.317	1.89162
3	18	30	Male	F1	658.537	1.51186
3	19	30	Male	F1	756.098	2.33165
3	20	30	Male	F1	731.707	2.10381
3	21	30	Male	F1	731.707	2.10381
3	22	30	Male	F1	756.098	2.33165
3	23	30	Male	F1	731.707	2.10381
3	24	30	Male	F1	756.098	2.33165
3	25	30	Male	F1	731.707	2.10381
3	26	30	Male	F1	634.146	1.34311
3	27	30	Male	F1	731.707	2.10381
3	28	30	Male	F1	682.927	1.6945
3	29	30	Male	F1	731.707	2.10381
3	30	30	Male	F1	731.707	2.10381
3	31	30	Male	F1	756.098	2.33165
3	32	30	Male	F1	707.317	1.89162
3	33	30	Male	F1	756.098	2.33165
3	34	30	Male	F1	731.707	2.10381	699.426	41.042	756.098	634.146
1	1	30	Female	F1	878.049	3.72665
1	2	30	Female	F1	853.659	3.41155
1	3	30	Female	F1	878.049	3.72665
1	4	30	Female	F1	829.268	3.1151
1	5	30	Female	F1	829.268	3.1151
1	6	30	Female	F1	829.268	3.1151
1	7	30	Female	F1	780.488	2.57575
1	8	30	Female	F1	829.268	3.1151
1	9	30	Female	F1	804.878	2.8367
1	10	30	Female	F1	853.659	3.41155
1	11	30	Female	F1	878.049	3.72665
1	12	30	Female	F1	707.317	1.89162
1	13	30	Female	F1	878.049	3.72665
1	14	30	Female	F1	804.878	2.8367
1	15	30	Female	F1	853.659	3.41155
1	16	30	Female	F1	829.268	3.1151
1	17	30	Female	F1	853.659	3.41155
1	18	30	Female	F1	829.268	3.1151
1	19	30	Female	F1	878.049	3.72665
1	20	30	Female	F1	878.049	3.72665
1	21	30	Female	F1	853.659	3.41155
1	22	30	Female	F1	829.268	3.1151
1	23	30	Female	F1	926.829	4.41525
1	24	30	Female	F1	829.268	3.1151
1	25	30	Female	F1	804.878	2.8367
1	26	30	Female	F1	853.659	3.41155
1	27	30	Female	F1	878.049	3.72665
1	28	30	Female	F1	878.049	3.72665
1	29	30	Female	F1	878.049	3.72665
1	30	30	Female	F1	853.659	3.41155
1	31	30	Female	F1	878.049	3.72665
1	32	30	Female	F1	878.049	3.72665
1	33	30	Female	F1	853.659	3.41155	847.007	39.1731	926.829	707.317
2	1	30	Female	F1	853.659	3.41155
2	2	30	Female	F1	829.268	3.1151
2	3	30	Female	F1	829.268	3.1151
2	4	30	Female	F1	804.878	2.8367
2	5	30	Female	F1	853.659	3.41155
2	6	30	Female	F1	829.268	3.1151
2	7	30	Female	F1	804.878	2.8367
2	8	30	Female	F1	853.659	3.41155
2	9	30	Female	F1	804.878	2.8367
2	10	30	Female	F1	804.878	2.8367
2	11	30	Female	F1	853.659	3.41155
2	12	30	Female	F1	829.268	3.1151
2	13	30	Female	F1	804.878	2.8367
2	14	30	Female	F1	829.268	3.1151
2	15	30	Female	F1	780.488	2.57575
2	16	30	Female	F1	829.268	3.1151
2	17	30	Female	F1	780.488	2.57575
2	18	30	Female	F1	853.659	3.41155
2	19	30	Female	F1	853.659	3.41155
2	20	30	Female	F1	853.659	3.41155
2	21	30	Female	F1	878.049	3.72665
2	22	30	Female	F1	853.659	3.41155
2	23	30	Female	F1	853.659	3.41155
2	24	30	Female	F1	829.268	3.1151
2	25	30	Female	F1	878.049	3.72665
2	26	30	Female	F1	853.659	3.41155
2	27	30	Female	F1	804.878	2.8367
2	28	30	Female	F1	780.488	2.57575
2	29	30	Female	F1	804.878	2.8367
2	30	30	Female	F1	853.659	3.41155
2	31	30	Female	F1	878.049	3.72665
2	32	30	Female	F1	829.268	3.1151
2	33	30	Female	F1	804.878	2.8367	831.486	28.1834	878.049	780.488
3	1	30	Female	F1	829.268	3.1151
3	2	30	Female	F1	829.268	3.1151
3	3	30	Female	F1	829.268	3.1151
3	4	30	Female	F1	780.488	2.57575
3	5	30	Female	F1	853.659	3.41155
3	6	30	Female	F1	853.659	3.41155
3	7	30	Female	F1	853.659	3.41155
3	8	30	Female	F1	804.878	2.8367
3	9	30	Female	F1	804.878	2.8367
3	10	30	Female	F1	829.268	3.1151
3	11	30	Female	F1	829.268	3.1151
3	12	30	Female	F1	853.659	3.41155
3	13	30	Female	F1	829.268	3.1151
3	14	30	Female	F1	829.268	3.1151
3	15	30	Female	F1	804.878	2.8367
3	16	30	Female	F1	804.878	2.8367
3	17	30	Female	F1	829.268	3.1151
3	18	30	Female	F1	829.268	3.1151
3	19	30	Female	F1	829.268	3.1151
3	20	30	Female	F1	878.049	3.72665
3	21	30	Female	F1	878.049	3.72665
3	22	30	Female	F1	853.659	3.41155
3	23	30	Female	F1	853.659	3.41155
3	24	30	Female	F1	878.049	3.72665
3	25	30	Female	F1	853.659	3.41155
3	26	30	Female	F1	853.659	3.41155
3	27	30	Female	F1	829.268	3.1151
3	28	30	Female	F1	853.659	3.41155
3	29	30	Female	F1	878.049	3.72665
3	30	30	Female	F1	853.659	3.41155
3	31	30	Female	F1	853.659	3.41155
3	32	30	Female	F1	829.268	3.1151
3	33	30	Female	F1	853.659	3.41155
3	34	30	Female	F1	829.268	3.1151	839.311	23.3462	878.049	780.488
4	1	34	Male	F1	609.756	1.18766
4	2	34	Male	F1	731.707	2.10381
4	3	34	Male	F1	560.976	0.914392
4	4	34	Male	F1	609.756	1.18766
4	5	34	Male	F1	682.927	1.6945
4	6	34	Male	F1	731.707	2.10381
4	7	34	Male	F1	707.317	1.89162
4	8	34	Male	F1	634.146	1.34311
4	9	34	Male	F1	634.146	1.34311
4	10	34	Male	F1	634.146	1.34311
4	11	34	Male	F1	682.927	1.6945
4	12	34	Male	F1	682.927	1.6945
4	13	34	Male	F1	707.317	1.89162
4	14	34	Male	F1	609.756	1.18766
4	15	34	Male	F1	609.756	1.18766
4	16	34	Male	F1	634.146	1.34311
4	17	34	Male	F1	682.927	1.6945
4	18	34	Male	F1	682.927	1.6945
4	19	34	Male	F1	682.927	1.6945
4	20	34	Male	F1	682.927	1.6945
4	21	34	Male	F1	707.317	1.89162
4	22	34	Male	F1	658.537	1.51186
4	23	34	Male	F1	585.366	1.04495
4	24	34	Male	F1	585.366	1.04495
4	25	34	Male	F1	634.146	1.34311
4	26	34	Male	F1	682.927	1.6945
4	27	34	Male	F1	682.927	1.6945
4	28	34	Male	F1	707.317	1.89162
4	29	34	Male	F1	682.927	1.6945
4	30	34	Male	F1	658.537	1.51186
4	31	34	Male	F1	609.756	1.18766
4	32	34	Male	F1	658.537	1.51186
4	1	34	Male	F1	658.537	1.51186	657.797	43.7518	731.707	560.976
5	2	34	Male	F1	560.976	0.914392
5	3	34	Male	F1	658.537	1.51186
5	4	34	Male	F1	707.317	1.89162
5	5	34	Male	F1	682.927	1.6945
5	6	34	Male	F1	609.756	1.18766
5	7	34	Male	F1	707.317	1.89162
5	8	34	Male	F1	634.146	1.34311
5	9	34	Male	F1	682.927	1.6945
5	10	34	Male	F1	682.927	1.6945
5	11	34	Male	F1	707.317	1.89162
5	12	34	Male	F1	658.537	1.51186
5	13	34	Male	F1	658.537	1.51186
5	14	34	Male	F1	707.317	1.89162
5	15	34	Male	F1	682.927	1.6945
5	16	34	Male	F1	682.927	1.6945
5	17	34	Male	F1	658.537	1.51186
5	18	34	Male	F1	707.317	1.89162
5	19	34	Male	F1	682.927	1.6945
5	20	34	Male	F1	707.317	1.89162
5	21	34	Male	F1	634.146	1.34311
5	22	34	Male	F1	682.927	1.6945
5	23	34	Male	F1	731.707	2.10381
5	24	34	Male	F1	658.537	1.51186
5	25	34	Male	F1	682.927	1.6945
5	26	34	Male	F1	658.537	1.51186
5	27	34	Male	F1	658.537	1.51186
5	28	34	Male	F1	682.927	1.6945
5	29	34	Male	F1	658.537	1.51186
5	30	34	Male	F1	756.098	2.33165
5	31	34	Male	F1	658.537	1.51186
5	32	34	Male	F1	658.537	1.51186
5	33	34	Male	F1	634.146	1.34311
5	34	34	Male	F1	731.707	2.10381	674.797	37.4227	756.098	560.976
6	1	34	Male	F1	707.317	1.89162
6	2	34	Male	F1	682.927	1.6945
6	3	34	Male	F1	682.927	1.6945
6	4	34	Male	F1	658.537	1.51186
6	5	34	Male	F1	658.537	1.51186
6	6	34	Male	F1	731.707	2.10381
6	7	34	Male	F1	707.317	1.89162
6	8	34	Male	F1	658.537	1.51186
6	9	34	Male	F1	682.927	1.6945
6	10	34	Male	F1	682.927	1.6945
6	11	34	Male	F1	658.537	1.51186
6	12	34	Male	F1	682.927	1.6945
6	13	34	Male	F1	756.098	2.33165
6	14	34	Male	F1	658.537	1.51186
6	15	34	Male	F1	658.537	1.51186
6	16	34	Male	F1	609.756	1.18766
6	17	34	Male	F1	682.927	1.6945
6	18	34	Male	F1	658.537	1.51186
6	19	34	Male	F1	682.927	1.6945
6	20	34	Male	F1	707.317	1.89162
6	21	34	Male	F1	658.537	1.51186
6	22	34	Male	F1	682.927	1.6945
6	23	34	Male	F1	682.927	1.6945
6	24	34	Male	F1	682.927	1.6945
6	25	34	Male	F1	682.927	1.6945
6	26	34	Male	F1	658.537	1.51186
6	27	34	Male	F1	682.927	1.6945
6	28	34	Male	F1	682.927	1.6945
6	29	34	Male	F1	658.537	1.51186
6	30	34	Male	F1	707.317	1.89162
6	31	34	Male	F1	682.927	1.6945
6	32	34	Male	F1	658.537	1.51186
6	33	34	Male	F1	682.927	1.6945
6	34	34	Male	F1	658.537	1.51186	678.623	25.8056	756.098	609.756
4	1	34	Female	F1	780.488	2.57575
4	2	34	Female	F1	853.659	3.41155
4	3	34	Female	F1	756.098	2.33165
4	4	34	Female	F1	780.488	2.57575
4	5	34	Female	F1	902.439	4.06101
4	6	34	Female	F1	878.049	3.72665
4	7	34	Female	F1	829.268	3.1151
4	8	34	Female	F1	853.659	3.41155
4	9	34	Female	F1	731.707	2.10381
4	10	34	Female	F1	853.659	3.41155
4	11	34	Female	F1	853.659	3.41155
4	12	34	Female	F1	878.049	3.72665
4	13	34	Female	F1	853.659	3.41155
4	14	34	Female	F1	829.268	3.1151
4	15	34	Female	F1	829.268	3.1151
4	16	34	Female	F1	853.659	3.41155
4	17	34	Female	F1	682.927	1.6945
4	18	34	Female	F1	853.659	3.41155
4	19	34	Female	F1	926.829	4.41525
4	20	34	Female	F1	853.659	3.41155
4	21	34	Female	F1	853.659	3.41155
4	22	34	Female	F1	829.268	3.1151
4	23	34	Female	F1	804.878	2.8367
4	24	34	Female	F1	756.098	2.33165
4	25	34	Female	F1	829.268	3.1151
4	26	34	Female	F1	853.659	3.41155
4	27	34	Female	F1	780.488	2.57575
4	28	34	Female	F1	829.268	3.1151
4	29	34	Female	F1	829.268	3.1151
4	30	34	Female	F1	756.098	2.33165
4	31	34	Female	F1	780.488	2.57575
4	32	34	Female	F1	804.878	2.8367
4	33	34	Female	F1	804.878	2.8367	822.616	50.7501	926.829	682.927
5	1	34	Female	F1	731.707	2.10381
5	2	34	Female	F1	926.829	4.41525
5	3	34	Female	F1	853.659	3.41155
5	4	34	Female	F1	756.098	2.33165
5	5	34	Female	F1	780.488	2.57575
5	6	34	Female	F1	731.707	2.10381
5	7	34	Female	F1	756.098	2.33165
5	8	34	Female	F1	804.878	2.8367
5	9	34	Female	F1	829.268	3.1151
5	10	34	Female	F1	804.878	2.8367
5	11	34	Female	F1	853.659	3.41155
5	12	34	Female	F1	829.268	3.1151
5	13	34	Female	F1	780.488	2.57575
5	14	34	Female	F1	756.098	2.33165
5	15	34	Female	F1	780.488	2.57575
5	16	34	Female	F1	804.878	2.8367
5	17	34	Female	F1	804.878	2.8367
5	18	34	Female	F1	780.488	2.57575
5	19	34	Female	F1	853.659	3.41155
5	20	34	Female	F1	780.488	2.57575
5	21	34	Female	F1	780.488	2.57575
5	22	34	Female	F1	756.098	2.33165
5	23	34	Female	F1	780.488	2.57575
5	24	34	Female	F1	829.268	3.1151
5	25	34	Female	F1	853.659	3.41155
5	26	34	Female	F1	829.268	3.1151
5	27	34	Female	F1	780.488	2.57575
5	28	34	Female	F1	829.268	3.1151
5	29	34	Female	F1	853.659	3.41155
5	30	34	Female	F1	780.488	2.57575
5	31	34	Female	F1	804.878	2.8367
5	32	34	Female	F1	829.268	3.1151
5	33	34	Female	F1	780.488	2.57575	802.661	41.9642	926.829	731.707
6	1	34	Female	F1	780.488	2.57575
6	2	34	Female	F1	731.707	2.10381
6	3	34	Female	F1	829.268	3.1151
6	4	34	Female	F1	804.878	2.8367
6	5	34	Female	F1	804.878	2.8367
6	6	34	Female	F1	829.268	3.1151
6	7	34	Female	F1	756.098	2.33165
6	8	34	Female	F1	731.707	2.10381
6	9	34	Female	F1	804.878	2.8367
6	10	34	Female	F1	756.098	2.33165
6	11	34	Female	F1	731.707	2.10381
6	12	34	Female	F1	756.098	2.33165
6	13	34	Female	F1	780.488	2.57575
6	14	34	Female	F1	780.488	2.57575
6	15	34	Female	F1	829.268	3.1151
6	16	34	Female	F1	829.268	3.1151
6	17	34	Female	F1	780.488	2.57575
6	18	34	Female	F1	756.098	2.33165
6	19	34	Female	F1	756.098	2.33165
6	20	34	Female	F1	731.707	2.10381
6	21	34	Female	F1	780.488	2.57575
6	22	34	Female	F1	756.098	2.33165
6	23	34	Female	F1	780.488	2.57575
6	24	34	Female	F1	756.098	2.33165
6	25	34	Female	F1	804.878	2.8367
6	26	34	Female	F1	780.488	2.57575
6	27	34	Female	F1	780.488	2.57575
6	28	34	Female	F1	853.659	3.41155
6	29	34	Female	F1	804.878	2.8367
6	30	34	Female	F1	780.488	2.57575
6	31	34	Female	F1	780.488	2.57575
6	32	34	Female	F1	804.878	2.8367
6	33	34	Female	F1	731.707	2.10381
6	34	34	Female	F1	780.488	2.57575	780.488	32.335	853.659	731.707
1	1	30	Male	F2	682.927	1.6945
1	2	30	Male	F2	731.707	2.10381
1	3	30	Male	F2	634.146	1.34311
1	4	30	Male	F2	658.537	1.51186
1	5	30	Male	F2	658.537	1.51186
1	6	30	Male	F2	609.756	1.18766
1	7	30	Male	F2	609.756	1.18766
1	8	30	Male	F2	658.537	1.51186
1	9	30	Male	F2	682.927	1.6945
1	10	30	Male	F2	682.927	1.6945
1	11	30	Male	F2	658.537	1.51186
1	12	30	Male	F2	658.537	1.51186
1	13	30	Male	F2	634.146	1.34311
1	14	30	Male	F2	609.756	1.18766
1	15	30	Male	F2	634.146	1.34311
1	16	30	Male	F2	682.927	1.6945
1	17	30	Male	F2	658.537	1.51186
1	18	30	Male	F2	609.756	1.18766
1	19	30	Male	F2	634.146	1.34311
1	20	30	Male	F2	560.976	0.914392
1	21	30	Male	F2	634.146	1.34311
1	22	30	Male	F2	682.927	1.6945
1	23	30	Male	F2	609.756	1.18766
1	24	30	Male	F2	658.537	1.51186
1	25	30	Male	F2	658.537	1.51186
1	26	30	Male	F2	707.317	1.89162
1	27	30	Male	F2	682.927	1.6945
1	28	30	Male	F2	682.927	1.6945
1	29	30	Male	F2	634.146	1.34311
1	30	30	Male	F2	658.537	1.51186
1	31	30	Male	F2	682.927	1.6945
1	32	30	Male	F2	682.927	1.6945
1	33	30	Male	F2	658.537	1.51186	654.102	34.1978	731.707	560.976
2	1	30	Male	F2	658.537	1.51186
2	2	30	Male	F2	682.927	1.6945
2	3	30	Male	F2	658.537	1.51186
2	4	30	Male	F2	682.927	1.6945
2	5	30	Male	F2	634.146	1.34311
2	6	30	Male	F2	707.317	1.89162
2	7	30	Male	F2	682.927	1.6945
2	8	30	Male	F2	658.537	1.51186
2	9	30	Male	F2	658.537	1.51186
2	10	30	Male	F2	682.927	1.6945
2	11	30	Male	F2	707.317	1.89162
2	12	30	Male	F2	658.537	1.51186
2	13	30	Male	F2	682.927	1.6945
2	14	30	Male	F2	634.146	1.34311
2	15	30	Male	F2	634.146	1.34311
2	16	30	Male	F2	658.537	1.51186
2	17	30	Male	F2	634.146	1.34311
2	18	30	Male	F2	634.146	1.34311
2	19	30	Male	F2	682.927	1.6945
2	20	30	Male	F2	634.146	1.34311
2	21	30	Male	F2	634.146	1.34311
2	22	30	Male	F2	609.756	1.18766
2	23	30	Male	F2	658.537	1.51186
2	24	30	Male	F2	682.927	1.6945
2	25	30	Male	F2	707.317	1.89162
2	26	30	Male	F2	682.927	1.6945
2	27	30	Male	F2	658.537	1.51186
2	28	30	Male	F2	658.537	1.51186
2	29	30	Male	F2	682.927	1.6945
2	30	30	Male	F2	682.927	1.6945
2	31	30	Male	F2	682.927	1.6945
2	32	30	Male	F2	658.537	1.51186
2	33	30	Male	F2	682.927	1.6945	665.188	24.5972	707.317	609.756
3	1	30	Male	F2	707.317	1.89162
3	2	30	Male	F2	731.707	2.10381
3	3	30	Male	F2	658.537	1.51186
3	4	30	Male	F2	634.146	1.34311
3	5	30	Male	F2	634.146	1.34311
3	6	30	Male	F2	682.927	1.6945
3	7	30	Male	F2	658.537	1.51186
3	8	30	Male	F2	682.927	1.6945
3	9	30	Male	F2	682.927	1.6945
3	10	30	Male	F2	707.317	1.89162
3	11	30	Male	F2	682.927	1.6945
3	12	30	Male	F2	634.146	1.34311
3	13	30	Male	F2	707.317	1.89162
3	14	30	Male	F2	682.927	1.6945
3	15	30	Male	F2	682.927	1.6945
3	16	30	Male	F2	707.317	1.89162
3	17	30	Male	F2	707.317	1.89162
3	18	30	Male	F2	658.537	1.51186
3	19	30	Male	F2	634.146	1.34311
3	20	30	Male	F2	682.927	1.6945
3	21	30	Male	F2	682.927	1.6945
3	22	30	Male	F2	658.537	1.51186
3	23	30	Male	F2	707.317	1.89162
3	24	30	Male	F2	634.146	1.34311
3	25	30	Male	F2	658.537	1.51186
3	26	30	Male	F2	634.146	1.34311
3	27	30	Male	F2	682.927	1.6945
3	28	30	Male	F2	658.537	1.51186
3	29	30	Male	F2	682.927	1.6945
3	30	30	Male	F2	682.927	1.6945
3	31	30	Male	F2	707.317	1.89162
3	32	30	Male	F2	682.927	1.6945
3	33	30	Male	F2	634.146	1.34311
3	34	30	Male	F2	707.317	1.89162	675.753	27.8606	731.707	634.146
1	1	30	Female	F2	707.317	1.89162
1	2	30	Female	F2	756.098	2.33165
1	3	30	Female	F2	731.707	2.10381
1	4	30	Female	F2	780.488	2.57575
1	5	30	Female	F2	780.488	2.57575
1	6	30	Female	F2	731.707	2.10381
1	7	30	Female	F2	780.488	2.57575
1	8	30	Female	F2	756.098	2.33165
1	9	30	Female	F2	731.707	2.10381
1	10	30	Female	F2	756.098	2.33165
1	11	30	Female	F2	731.707	2.10381
1	12	30	Female	F2	707.317	1.89162
1	13	30	Female	F2	804.878	2.8367
1	14	30	Female	F2	804.878	2.8367
1	15	30	Female	F2	780.488	2.57575
1	16	30	Female	F2	780.488	2.57575
1	17	30	Female	F2	780.488	2.57575
1	18	30	Female	F2	804.878	2.8367
1	19	30	Female	F2	853.659	3.41155
1	20	30	Female	F2	829.268	3.1151
1	21	30	Female	F2	780.488	2.57575
1	22	30	Female	F2	756.098	2.33165
1	23	30	Female	F2	829.268	3.1151
1	24	30	Female	F2	804.878	2.8367
1	25	30	Female	F2	804.878	2.8367
1	26	30	Female	F2	780.488	2.57575
1	27	30	Female	F2	804.878	2.8367
1	28	30	Female	F2	731.707	2.10381
1	29	30	Female	F2	829.268	3.1151
1	30	30	Female	F2	756.098	2.33165
1	31	30	Female	F2	804.878	2.8367
1	32	30	Female	F2	829.268	3.1151
1	33	30	Female	F2	756.098	2.33165	777.531	37.4678	853.659	707.317
2	1	30	Female	F2	804.878	2.8367
2	2	30	Female	F2	804.878	2.8367
2	3	30	Female	F2	829.268	3.1151
2	4	30	Female	F2	731.707	2.10381
2	5	30	Female	F2	780.488	2.57575
2	6	30	Female	F2	780.488	2.57575
2	7	30	Female	F2	731.707	2.10381
2	8	30	Female	F2	731.707	2.10381
2	9	30	Female	F2	731.707	2.10381
2	10	30	Female	F2	780.488	2.57575
2	11	30	Female	F2	756.098	2.33165
2	12	30	Female	F2	756.098	2.33165
2	13	30	Female	F2	804.878	2.8367
2	14	30	Female	F2	731.707	2.10381
2	15	30	Female	F2	731.707	2.10381
2	16	30	Female	F2	756.098	2.33165
2	17	30	Female	F2	829.268	3.1151
2	18	30	Female	F2	731.707	2.10381
2	19	30	Female	F2	804.878	2.8367
2	20	30	Female	F2	731.707	2.10381
2	21	30	Female	F2	780.488	2.57575
2	22	30	Female	F2	731.707	2.10381
2	23	30	Female	F2	780.488	2.57575
2	24	30	Female	F2	780.488	2.57575
2	25	30	Female	F2	756.098	2.33165
2	26	30	Female	F2	804.878	2.8367
2	27	30	Female	F2	780.488	2.57575
2	28	30	Female	F2	804.878	2.8367
2	29	30	Female	F2	731.707	2.10381
2	30	30	Female	F2	756.098	2.33165
2	31	30	Female	F2	804.878	2.8367
2	32	30	Female	F2	804.878	2.8367
2	33	30	Female	F2	780.488	2.57575	770.88	32.2303	829.268	731.707
3	1	30	Female	F2	731.707	2.10381
3	2	30	Female	F2	731.707	2.10381
3	3	30	Female	F2	731.707	2.10381
3	4	30	Female	F2	780.488	2.57575
3	5	30	Female	F2	756.098	2.33165
3	6	30	Female	F2	756.098	2.33165
3	7	30	Female	F2	804.878	2.8367
3	8	30	Female	F2	731.707	2.10381
3	9	30	Female	F2	731.707	2.10381
3	10	30	Female	F2	756.098	2.33165
3	11	30	Female	F2	804.878	2.8367
3	12	30	Female	F2	780.488	2.57575
3	13	30	Female	F2	804.878	2.8367
3	14	30	Female	F2	731.707	2.10381
3	15	30	Female	F2	756.098	2.33165
3	16	30	Female	F2	804.878	2.8367
3	17	30	Female	F2	804.878	2.8367
3	18	30	Female	F2	780.488	2.57575
3	19	30	Female	F2	731.707	2.10381
3	20	30	Female	F2	731.707	2.10381
3	21	30	Female	F2	731.707	2.10381
3	22	30	Female	F2	780.488	2.57575
3	23	30	Female	F2	780.488	2.57575
3	24	30	Female	F2	780.488	2.57575
3	25	30	Female	F2	756.098	2.33165
3	26	30	Female	F2	804.878	2.8367
3	27	30	Female	F2	780.488	2.57575
3	28	30	Female	F2	804.878	2.8367
3	29	30	Female	F2	731.707	2.10381
3	30	30	Female	F2	780.488	2.57575
3	31	30	Female	F2	780.488	2.57575
3	32	30	Female	F2	804.878	2.8367
3	33	30	Female	F2	731.707	2.10381
3	34	30	Female	F2	731.707	2.10381	765.423	29.4248	804.878	731.707
4	1	34	Male	F2	682.927	1.6945
4	2	34	Male	F2	634.146	1.34311
4	3	34	Male	F2	682.927	1.6945
4	4	34	Male	F2	682.927	1.6945
4	5	34	Male	F2	609.756	1.18766
4	6	34	Male	F2	682.927	1.6945
4	7	34	Male	F2	707.317	1.89162
4	8	34	Male	F2	634.146	1.34311
4	9	34	Male	F2	658.537	1.51186
4	10	34	Male	F2	682.927	1.6945
4	11	34	Male	F2	609.756	1.18766
4	12	34	Male	F2	707.317	1.89162
4	13	34	Male	F2	634.146	1.34311
4	14	34	Male	F2	682.927	1.6945
4	15	34	Male	F2	658.537	1.51186
4	16	34	Male	F2	707.317	1.89162
4	17	34	Male	F2	682.927	1.6945
4	18	34	Male	F2	707.317	1.89162
4	19	34	Male	F2	658.537	1.51186
4	20	34	Male	F2	682.927	1.6945
4	21	34	Male	F2	682.927	1.6945
4	22	34	Male	F2	658.537	1.51186
4	23	34	Male	F2	658.537	1.51186
4	24	34	Male	F2	658.537	1.51186
4	25	34	Male	F2	609.756	1.18766
4	26	34	Male	F2	609.756	1.18766
4	27	34	Male	F2	658.537	1.51186
4	28	34	Male	F2	658.537	1.51186
4	29	34	Male	F2	634.146	1.34311
4	30	34	Male	F2	634.146	1.34311
4	31	34	Male	F2	682.927	1.6945
4	32	34	Male	F2	682.927	1.6945
4	33	34	Male	F2	634.146	1.34311	662.232	29.9472	707.317	609.756
5	1	34	Male	F2	634.146	1.34311
5	2	34	Male	F2	658.537	1.51186
5	3	34	Male	F2	658.537	1.51186
5	4	34	Male	F2	634.146	1.34311
5	5	34	Male	F2	634.146	1.34311
5	6	34	Male	F2	585.366	1.04495
5	7	34	Male	F2	707.317	1.89162
5	8	34	Male	F2	682.927	1.6945
5	9	34	Male	F2	658.537	1.51186
5	10	34	Male	F2	658.537	1.51186
5	11	34	Male	F2	634.146	1.34311
5	12	34	Male	F2	634.146	1.34311
5	13	34	Male	F2	585.366	1.04495
5	14	34	Male	F2	560.976	0.914392
5	15	34	Male	F2	634.146	1.34311
5	16	34	Male	F2	585.366	1.04495
5	17	34	Male	F2	634.146	1.34311
5	18	34	Male	F2	707.317	1.89162
5	19	34	Male	F2	634.146	1.34311
5	20	34	Male	F2	707.317	1.89162
5	21	34	Male	F2	634.146	1.34311
5	22	34	Male	F2	634.146	1.34311
5	23	34	Male	F2	658.537	1.51186
5	24	34	Male	F2	634.146	1.34311
5	25	34	Male	F2	634.146	1.34311
5	26	34	Male	F2	634.146	1.34311
5	27	34	Male	F2	658.537	1.51186
5	28	34	Male	F2	634.146	1.34311
5	29	34	Male	F2	609.756	1.18766
5	30	34	Male	F2	658.537	1.51186
5	31	34	Male	F2	634.146	1.34311
5	32	34	Male	F2	658.537	1.51186
5	33	34	Male	F2	634.146	1.34311	640.798	32.9904	707.317	560.976
6	1	34	Male	F2	682.927	1.6945
6	2	34	Male	F2	682.927	1.6945
6	3	34	Male	F2	634.146	1.34311
6	4	34	Male	F2	634.146	1.34311
6	5	34	Male	F2	634.146	1.34311
6	6	34	Male	F2	682.927	1.6945
6	7	34	Male	F2	634.146	1.34311
6	8	34	Male	F2	658.537	1.51186
6	9	34	Male	F2	707.317	1.89162
6	10	34	Male	F2	634.146	1.34311
6	11	34	Male	F2	634.146	1.34311
6	12	34	Male	F2	707.317	1.89162
6	13	34	Male	F2	634.146	1.34311
6	14	34	Male	F2	707.317	1.89162
6	15	34	Male	F2	634.146	1.34311
6	16	34	Male	F2	634.146	1.34311
6	17	34	Male	F2	658.537	1.51186
6	18	34	Male	F2	634.146	1.34311
6	19	34	Male	F2	634.146	1.34311
6	20	34	Male	F2	634.146	1.34311
6	21	34	Male	F2	634.146	1.34311
6	22	34	Male	F2	682.927	1.6945
6	23	34	Male	F2	634.146	1.34311
6	24	34	Male	F2	658.537	1.51186
6	25	34	Male	F2	707.317	1.89162
6	26	34	Male	F2	634.146	1.34311
6	27	34	Male	F2	682.927	1.6945
6	28	34	Male	F2	707.317	1.89162
6	29	34	Male	F2	634.146	1.34311
6	30	34	Male	F2	658.537	1.51186
6	31	34	Male	F2	682.927	1.6945
6	32	34	Male	F2	609.756	1.18766
6	33	34	Male	F2	658.537	1.51186
6	34	34	Male	F2	707.317	1.89162	658.537	30.0223	707.317	609.756
4	1	34	Female	F2	731.707	2.10381
4	2	34	Female	F2	780.488	2.57575
4	3	34	Female	F2	756.098	2.33165
4	4	34	Female	F2	804.878	2.8367
4	5	34	Female	F2	731.707	2.10381
4	6	34	Female	F2	756.098	2.33165
4	7	34	Female	F2	780.488	2.57575
4	8	34	Female	F2	804.878	2.8367
4	9	34	Female	F2	780.488	2.57575
4	10	34	Female	F2	707.317	1.89162
4	11	34	Female	F2	731.707	2.10381
4	12	34	Female	F2	731.707	2.10381
4	13	34	Female	F2	756.098	2.33165
4	14	34	Female	F2	682.927	1.6945
4	15	34	Female	F2	707.317	1.89162
4	16	34	Female	F2	780.488	2.57575
4	17	34	Female	F2	804.878	2.8367
4	18	34	Female	F2	731.707	2.10381
4	19	34	Female	F2	780.488	2.57575
4	20	34	Female	F2	756.098	2.33165
4	21	34	Female	F2	707.317	1.89162
4	22	34	Female	F2	731.707	2.10381
4	23	34	Female	F2	731.707	2.10381
4	24	34	Female	F2	731.707	2.10381
4	25	34	Female	F2	756.098	2.33165
4	26	34	Female	F2	756.098	2.33165
4	27	34	Female	F2	756.098	2.33165
4	28	34	Female	F2	780.488	2.57575
4	29	34	Female	F2	731.707	2.10381
4	30	34	Female	F2	780.488	2.57575
4	31	34	Female	F2	756.098	2.33165
4	32	34	Female	F2	780.488	2.57575
4	33	34	Female	F2	780.488	2.57575	753.88	30.7087	804.878	682.927
5	1	34	Female	F2	804.878	2.8367
5	2	34	Female	F2	780.488	2.57575
5	3	34	Female	F2	731.707	2.10381
5	4	34	Female	F2	756.098	2.33165
5	5	34	Female	F2	756.098	2.33165
5	6	34	Female	F2	731.707	2.10381
5	7	34	Female	F2	804.878	2.8367
5	8	34	Female	F2	707.317	1.89162
5	9	34	Female	F2	731.707	2.10381
5	10	34	Female	F2	731.707	2.10381
5	11	34	Female	F2	780.488	2.57575
5	12	34	Female	F2	731.707	2.10381
5	13	34	Female	F2	756.098	2.33165
5	14	34	Female	F2	731.707	2.10381
5	15	34	Female	F2	780.488	2.57575
5	16	34	Female	F2	756.098	2.33165
5	17	34	Female	F2	780.488	2.57575
5	18	34	Female	F2	804.878	2.8367
5	19	34	Female	F2	756.098	2.33165
5	20	34	Female	F2	756.098	2.33165
5	21	34	Female	F2	756.098	2.33165
5	22	34	Female	F2	780.488	2.57575
5	23	34	Female	F2	756.098	2.33165
5	24	34	Female	F2	731.707	2.10381
5	25	34	Female	F2	780.488	2.57575
5	26	34	Female	F2	804.878	2.8367
5	27	34	Female	F2	756.098	2.33165
5	28	34	Female	F2	804.878	2.8367
5	29	34	Female	F2	780.488	2.57575
5	30	34	Female	F2	756.098	2.33165
5	31	34	Female	F2	780.488	2.57575
5	32	34	Female	F2	780.488	2.57575
5	33	34	Female	F2	756.098	2.33165	763.489	26.2159	804.878	707.317
6	1	34	Female	F2	804.878	2.8367
6	2	34	Female	F2	731.707	2.10381
6	3	34	Female	F2	756.098	2.33165
6	4	34	Female	F2	756.098	2.33165
6	5	34	Female	F2	731.707	2.10381
6	6	34	Female	F2	804.878	2.8367
6	7	34	Female	F2	707.317	1.89162
6	8	34	Female	F2	731.707	2.10381
6	9	34	Female	F2	731.707	2.10381
6	10	34	Female	F2	780.488	2.57575
6	11	34	Female	F2	731.707	2.10381
6	12	34	Female	F2	756.098	2.33165
6	13	34	Female	F2	731.707	2.10381
6	14	34	Female	F2	756.098	2.33165
6	15	34	Female	F2	780.488	2.57575
6	16	34	Female	F2	804.878	2.8367
6	17	34	Female	F2	780.488	2.57575
6	18	34	Female	F2	707.317	1.89162
6	19	34	Female	F2	731.707	2.10381
6	20	34	Female	F2	731.707	2.10381
6	21	34	Female	F2	756.098	2.33165
6	22	34	Female	F2	780.488	2.57575
6	23	34	Female	F2	780.488	2.57575
6	24	34	Female	F2	804.878	2.8367
6	25	34	Female	F2	780.488	2.57575
6	26	34	Female	F2	731.707	2.10381
6	27	34	Female	F2	756.098	2.33165
6	28	34	Female	F2	756.098	2.33165
6	29	34	Female	F2	731.707	2.10381
6	30	34	Female	F2	804.878	2.8367
6	31	34	Female	F2	707.317	1.89162
6	32	34	Female	F2	731.707	2.10381
6	33	34	Female	F2	780.488	2.57575
6	34	34	Female	F2	707.317	1.89162	754.663	30.3396	804.878	707.317
1	1	30	Male	F3	658.537	1.51186
1	2	30	Male	F3	658.537	1.51186
1	3	30	Male	F3	682.927	1.6945
1	4	30	Male	F3	609.756	1.18766
1	5	30	Male	F3	658.537	1.51186
1	6	30	Male	F3	682.927	1.6945
1	7	30	Male	F3	682.927	1.6945
1	8	30	Male	F3	609.756	1.18766
1	9	30	Male	F3	658.537	1.51186
1	10	30	Male	F3	560.976	0.914392
1	11	30	Male	F3	682.927	1.6945
1	12	30	Male	F3	658.537	1.51186
1	13	30	Male	F3	707.317	1.89162
1	14	30	Male	F3	658.537	1.51186
1	15	30	Male	F3	682.927	1.6945
1	16	30	Male	F3	682.927	1.6945
1	17	30	Male	F3	707.317	1.89162
1	18	30	Male	F3	707.317	1.89162
1	19	30	Male	F3	609.756	1.18766
1	20	30	Male	F3	682.927	1.6945
1	21	30	Male	F3	609.756	1.18766
1	22	30	Male	F3	682.927	1.6945
1	23	30	Male	F3	634.146	1.34311
1	24	30	Male	F3	682.927	1.6945
1	25	30	Male	F3	707.317	1.89162
1	26	30	Male	F3	658.537	1.51186
1	27	30	Male	F3	682.927	1.6945
1	28	30	Male	F3	682.927	1.6945
1	29	30	Male	F3	707.317	1.89162
1	30	30	Male	F3	634.146	1.34311
1	31	30	Male	F3	658.537	1.51186
1	32	30	Male	F3	682.927	1.6945
1	33	30	Male	F3	609.756	1.18766	662.971	35.7915	707.317	560.976
2	1	30	Male	F3	707.317	1.89162
2	2	30	Male	F3	707.317	1.89162
2	3	30	Male	F3	682.927	1.6945
2	4	30	Male	F3	682.927	1.6945
2	5	30	Male	F3	658.537	1.51186
2	6	30	Male	F3	658.537	1.51186
2	7	30	Male	F3	682.927	1.6945
2	8	30	Male	F3	634.146	1.34311
2	9	30	Male	F3	682.927	1.6945
2	10	30	Male	F3	634.146	1.34311
2	11	30	Male	F3	682.927	1.6945
2	12	30	Male	F3	707.317	1.89162
2	13	30	Male	F3	658.537	1.51186
2	14	30	Male	F3	682.927	1.6945
2	15	30	Male	F3	658.537	1.51186
2	16	30	Male	F3	658.537	1.51186
2	17	30	Male	F3	634.146	1.34311
2	18	30	Male	F3	658.537	1.51186
2	19	30	Male	F3	634.146	1.34311
2	20	30	Male	F3	634.146	1.34311
2	21	30	Male	F3	609.756	1.18766
2	22	30	Male	F3	609.756	1.18766
2	23	30	Male	F3	634.146	1.34311
2	24	30	Male	F3	658.537	1.51186
2	25	30	Male	F3	609.756	1.18766
2	26	30	Male	F3	682.927	1.6945
2	27	30	Male	F3	609.756	1.18766
2	28	30	Male	F3	658.537	1.51186
2	29	30	Male	F3	634.146	1.34311
2	30	30	Male	F3	634.146	1.34311
2	31	30	Male	F3	634.146	1.34311
2	32	30	Male	F3	609.756	1.18766
2	33	30	Male	F3	585.366	1.04495	651.885	31.8435	707.317	585.366
3	1	30	Male	F3	560.976	0.914392
3	2	30	Male	F3	658.537	1.51186
3	3	30	Male	F3	682.927	1.6945
3	4	30	Male	F3	609.756	1.18766
3	5	30	Male	F3	658.537	1.51186
3	6	30	Male	F3	658.537	1.51186
3	7	30	Male	F3	682.927	1.6945
3	8	30	Male	F3	682.927	1.6945
3	9	30	Male	F3	707.317	1.89162
3	10	30	Male	F3	658.537	1.51186
3	11	30	Male	F3	634.146	1.34311
3	12	30	Male	F3	658.537	1.51186
3	13	30	Male	F3	658.537	1.51186
3	14	30	Male	F3	682.927	1.6945
3	15	30	Male	F3	682.927	1.6945
3	16	30	Male	F3	707.317	1.89162
3	17	30	Male	F3	682.927	1.6945
3	18	30	Male	F3	682.927	1.6945
3	19	30	Male	F3	682.927	1.6945
3	20	30	Male	F3	707.317	1.89162
3	21	30	Male	F3	731.707	2.10381
3	22	30	Male	F3	658.537	1.51186
3	23	30	Male	F3	682.927	1.6945
3	24	30	Male	F3	634.146	1.34311
3	25	30	Male	F3	658.537	1.51186
3	26	30	Male	F3	634.146	1.34311
3	27	30	Male	F3	682.927	1.6945
3	28	30	Male	F3	707.317	1.89162
3	29	30	Male	F3	658.537	1.51186
3	30	30	Male	F3	707.317	1.89162
3	31	30	Male	F3	682.927	1.6945
3	32	30	Male	F3	682.927	1.6945
3	33	30	Male	F3	707.317	1.89162
3	34	30	Male	F3	682.927	1.6945	672.166	32.4414	731.707	560.976
1	1	30	Female	F3	756.098	2.33165
1	2	30	Female	F3	829.268	3.1151
1	3	30	Female	F3	829.268	3.1151
1	4	30	Female	F3	780.488	2.57575
1	5	30	Female	F3	829.268	3.1151
1	6	30	Female	F3	804.878	2.8367
1	7	30	Female	F3	804.878	2.8367
1	8	30	Female	F3	804.878	2.8367
1	9	30	Female	F3	829.268	3.1151
1	10	30	Female	F3	731.707	2.10381
1	11	30	Female	F3	756.098	2.33165
1	12	30	Female	F3	853.659	3.41155
1	13	30	Female	F3	804.878	2.8367
1	14	30	Female	F3	707.317	1.89162
1	15	30	Female	F3	780.488	2.57575
1	16	30	Female	F3	756.098	2.33165
1	17	30	Female	F3	804.878	2.8367
1	18	30	Female	F3	780.488	2.57575
1	19	30	Female	F3	731.707	2.10381
1	20	30	Female	F3	804.878	2.8367	789.024	38.9883	853.659	707.317
2	1	30	Female	F3	731.707	2.10381
2	2	30	Female	F3	756.098	2.33165
2	3	30	Female	F3	731.707	2.10381
2	4	30	Female	F3	731.707	2.10381
2	5	30	Female	F3	804.878	2.8367
2	6	30	Female	F3	780.488	2.57575
2	7	30	Female	F3	780.488	2.57575
2	8	30	Female	F3	804.878	2.8367
2	9	30	Female	F3	731.707	2.10381
2	10	30	Female	F3	804.878	2.8367
2	11	30	Female	F3	780.488	2.57575
2	12	30	Female	F3	780.488	2.57575
2	13	30	Female	F3	853.659	3.41155
2	14	30	Female	F3	804.878	2.8367
2	15	30	Female	F3	804.878	2.8367
2	16	30	Female	F3	804.878	2.8367
2	17	30	Female	F3	829.268	3.1151
2	18	30	Female	F3	804.878	2.8367
2	19	30	Female	F3	804.878	2.8367
2	20	30	Female	F3	756.098	2.33165	784.146	34.7417	853.659	731.707
3	1	30	Female	F3	853.659	3.41155
3	2	30	Female	F3	780.488	2.57575
3	3	30	Female	F3	780.488	2.57575
3	4	30	Female	F3	780.488	2.57575
3	5	30	Female	F3	780.488	2.57575
3	6	30	Female	F3	829.268	3.1151
3	7	30	Female	F3	780.488	2.57575
3	8	30	Female	F3	829.268	3.1151
3	9	30	Female	F3	804.878	2.8367
3	10	30	Female	F3	804.878	2.8367
3	11	30	Female	F3	804.878	2.8367
3	12	30	Female	F3	829.268	3.1151
3	13	30	Female	F3	731.707	2.10381
3	14	30	Female	F3	780.488	2.57575
3	15	30	Female	F3	780.488	2.57575
3	16	30	Female	F3	780.488	2.57575
3	17	30	Female	F3	829.268	3.1151
3	18	30	Female	F3	780.488	2.57575
3	19	30	Female	F3	829.268	3.1151
3	20	30	Female	F3	829.268	3.1151	800	29.1826	853.659	731.707
4	1	34	Male	F3	609.756	1.18766
4	2	34	Male	F3	634.146	1.34311
4	3	34	Male	F3	658.537	1.51186
4	4	34	Male	F3	634.146	1.34311
4	5	34	Male	F3	634.146	1.34311
4	6	34	Male	F3	609.756	1.18766
4	7	34	Male	F3	609.756	1.18766
4	8	34	Male	F3	609.756	1.18766
4	9	34	Male	F3	658.537	1.51186
4	10	34	Male	F3	658.537	1.51186
4	11	34	Male	F3	634.146	1.34311
4	12	34	Male	F3	682.927	1.6945
4	13	34	Male	F3	609.756	1.18766
4	14	34	Male	F3	634.146	1.34311
4	15	34	Male	F3	609.756	1.18766	632.52	23.4427	682.927	609.756
5	1	34	Male	F3	634.146	1.34311
5	2	34	Male	F3	682.927	1.6945
5	3	34	Male	F3	609.756	1.18766
5	4	34	Male	F3	682.927	1.6945
5	5	34	Male	F3	682.927	1.6945
5	6	34	Male	F3	658.537	1.51186
5	7	34	Male	F3	658.537	1.51186
5	8	34	Male	F3	658.537	1.51186
5	9	34	Male	F3	682.927	1.6945
5	10	34	Male	F3	634.146	1.34311
5	11	34	Male	F3	682.927	1.6945
5	12	34	Male	F3	609.756	1.18766
5	13	34	Male	F3	682.927	1.6945
5	14	34	Male	F3	658.537	1.51186
5	15	34	Male	F3	609.756	1.18766	655.285	28.9569	682.927	609.756
6	1	34	Male	F3	658.537	1.51186
6	2	34	Male	F3	658.537	1.51186
6	3	34	Male	F3	682.927	1.6945
6	4	34	Male	F3	634.146	1.34311
6	5	34	Male	F3	609.756	1.18766
6	6	34	Male	F3	658.537	1.51186
6	7	34	Male	F3	658.537	1.51186
6	8	34	Male	F3	634.146	1.34311
6	9	34	Male	F3	682.927	1.6945
6	10	34	Male	F3	609.756	1.18766	648.78	26.2187	682.927	609.756
4	1	34	Female	F3	829.268	3.1151
4	2	34	Female	F3	829.268	3.1151
4	3	34	Female	F3	756.098	2.33165
4	4	34	Female	F3	731.707	2.10381
4	5	34	Female	F3	731.707	2.10381
4	6	34	Female	F3	731.707	2.10381
4	7	34	Female	F3	756.098	2.33165
4	8	34	Female	F3	731.707	2.10381
4	9	34	Female	F3	731.707	2.10381
4	10	34	Female	F3	731.707	2.10381
4	11	34	Female	F3	780.488	2.57575
4	12	34	Female	F3	780.488	2.57575
4	13	34	Female	F3	804.878	2.8367
4	14	34	Female	F3	731.707	2.10381
4	15	34	Female	F3	780.488	2.57575	762.602	36.2548	829.268	731.707
5	1	34	Female	F3	756.098	2.33165
5	2	34	Female	F3	731.707	2.10381
5	3	34	Female	F3	756.098	2.33165
5	4	34	Female	F3	756.098	2.33165
5	5	34	Female	F3	731.707	2.10381
5	6	34	Female	F3	731.707	2.10381
5	7	34	Female	F3	731.707	2.10381
5	8	34	Female	F3	829.268	3.1151
5	9	34	Female	F3	731.707	2.10381
5	10	34	Female	F3	780.488	2.57575
5	11	34	Female	F3	780.488	2.57575
5	12	34	Female	F3	804.878	2.8367
5	13	34	Female	F3	780.488	2.57575
5	14	34	Female	F3	756.098	2.33165
5	15	34	Female	F3	756.098	2.33165	760.976	29.442	829.268	731.707
6	1	34	Female	F3	731.707	2.10381
6	2	34	Female	F3	731.707	2.10381
6	3	34	Female	F3	731.707	2.10381
6	4	34	Female	F3	829.268	3.1151
6	5	34	Female	F3	780.488	2.57575
6	6	34	Female	F3	780.488	2.57575
6	7	34	Female	F3	804.878	2.8367
6	8	34	Female	F3	682.927	1.6945
6	9	34	Female	F3	780.488	2.57575
6	10	34	Female	F3	756.098	2.33165	760.976	42.712	829.268	682.927
